# Supplementary material for: Design of TEMPO-Based Polymer Cathode Materials for pH-Neutral Aqueous Organic Redox Flow Batteries
Source: Materials (Basel). 2025 Aug 1;18(15):3624. doi: 10.3390/ma18153624 (PMC12348314; doi:10.3390/ma18153624)
Supplement: Supplementary file 1 [file materials-18-03624-s001.zip]

Archive with 1 entries (1 files):
- materials-3746827-supplementary.pdf
